# Supplementary material for: Lateralized excitation–inhibition rebalance correlates with motor recovery following hemispheric surgery
Source: Brain Commun. 2026 May 23;8(3):fcag186. doi: 10.1093/braincomms/fcag186 (PMC13247849; doi:10.1093/braincomms/fcag186)
Supplement: fcag186_Supplementary_Data [file fcag186_supplementary_data.zip]

Archive with 6 entries (6 files):
- Supplementary Material.pdf
- Supplementary_material_BST_import_PSD_FOOOF.m
- Supplementary_material_eeglab_preprocessing.m
- Supplementary_material_InteractionEffect2.m
- Supplementary_material_JackknifePerChannel.m
- Supplementary_material_split_edf_ah_uh.m
