# Supplementary material for: Lateralized excitation–inhibition rebalance correlates with motor recovery following hemispheric surgery
Source: Brain Commun. 2026 May 23;8(3):fcag186. doi: 10.1093/braincomms/fcag186 (PMC13247849; doi:10.1093/braincomms/fcag186)
Supplement: fcag186_Supplementary_Data [file fcag186_supplementary_data.zip › Supplementary_material_BST_import_PSD_FOOOF.m]

%% batch_brainstorm_processing_FOOOF.m
% 此脚本用于批量处理 Brainstorm 数据：对指定文件夹中的所有 .set 文件，
% 依次进行导入、PSD计算和基于PSD的FOOOF分解。
% 请确保 Brainstorm 已启动，并且当前协议中已创建受试者 (SubjectName)。

%% 0. 确保 Brainstorm 已启动（无GUI模式）
if ~brainstorm('status')
    brainstorm nogui;
end

%% 1. 参数设置
InputDir    = 'G:\Hemisphere\Data\Congenital_pre_surg_AHvsUH\Congenital_pre_surg_AH';  % 存放 .set 和 .fdt 文件的文件夹
SubjectName = 'HemiAH_cong';                     % 受试者名称（需在当前协议中已存在）

%% 2. 获取所有 .set 文件及匹配 .fdt 文件
setFiles = dir(fullfile(InputDir, '*.set'));
setFileNames = {setFiles.name}';
fdtFiles = dir(fullfile(InputDir, '*.fdt'));
fdtFileNames = {fdtFiles.name}';

if length(setFileNames) ~= length(fdtFileNames)
    error('文件夹中 .set 与 .fdt 文件数量不匹配！');
end

% 构建文件对列表，每一行为 {set文件路径, fdt文件路径}
FilePairs = cell(length(setFileNames), 2);
for i = 1:length(setFileNames)
    [~, baseName, ~] = fileparts(setFileNames{i});
    setPath = fullfile(InputDir, [baseName, '.set']);
    fdtPath = fullfile(InputDir, [baseName, '.fdt']);
    if ~exist(fdtPath, 'file')
        error('未找到对应的 .fdt 文件: %s', fdtPath);
    end
    FilePairs{i, 1} = setPath;
    FilePairs{i, 2} = fdtPath;
end

%% 3. 批量处理：对于每个文件，依次进行导入、PSD计算、FOOOF分解
for iPair = 1:size(FilePairs,1)
    filePath = FilePairs{iPair, 1};
    [~, baseName] = fileparts(filePath);
    fprintf('\n===== 正在处理文件: %s =====\n', filePath);
    
    try
        %% 3.1 导入数据
        % 可先通过 pop_loadset 检查文件格式（非必须）
        EEG = pop_loadset('filename', [baseName '.set'], 'filepath', InputDir);
        fprintf('文件检查通过，通道数: %d\n', EEG.nbchan);
        
        % 定义条件名称为当前文件的基础名称
        conditionName = baseName;
        
        % 调用 Brainstorm 导入过程（process_import_data_time）
        sFilesRaw = bst_process('CallProcess', 'process_import_data_time', [], [], ...
            'subjectname', SubjectName, ...
            'condition',   conditionName, ...
            'datafile',    {filePath, 'EEG-EEGLAB'}, ...
            'timewindow',  [0, 300], ...         % 导入全长数据
            'split',       0, ...
            'channelalign', 0, ...
            'usectfcomp',  0, ...
            'usessp',      0, ...
            'freq',        [], ...
            'baseline',    []);
        
        if isempty(sFilesRaw)
            error('导入失败: 请检查文件格式或配置');
        else
            fprintf('成功导入 %d 个数据集 (Condition: %s)\n', length(sFilesRaw), conditionName);
        end
        
        %% 3.2 PSD计算（基于 Welch 方法）
        sFilesPSD = bst_process('CallProcess', 'process_psd', sFilesRaw, [], ...
            'timewindow', [0, 300], ...
            'win_length', 1, ...
            'win_overlap', 50, ...
            'units', 'physical', ...    % 物理单位，例如 U2/Hz
            'sensortypes', 'EEG', ...
            'win_std', 0, ...
            'edit', struct(...
                 'Comment',         'Power', ...
                 'TimeBands',       [], ...
                 'Freqs',           [], ...
                 'ClusterFuncTime', 'none', ...
                 'Measure',         'power', ...
                 'Output',          'all', ...
                 'SaveKernel',      0));
             
        fprintf('PSD计算完成。\n');
        
        %% 3.3 FOOOF 分解（拟合振荡峰和1/f背景）
        sFilesFOOOF = bst_process('CallProcess', 'process_fooof', sFilesPSD, [], ...
            'implementation', 'matlab', ...      % Matlab实现
            'freqrange',      [0.5, 40], ...
            'powerline',      '-5', ...           % 不剔除工频噪音
            'peaktype',       'gaussian', ...      % 高斯峰
            'peakwidth',      [0.5, 12], ...
            'maxpeaks',       3, ...
            'minpeakheight',  3, ...
            'proxthresh',     2, ...
            'apermode',       'fixed', ...         % 固定模式
            'guessweight',    'none', ...          % 无权重调节
            'sorttype',       'param', ...         % 按参数排序
            'sortparam',      'frequency', ...     % 按频率排序
            'sortbands',      {});      
        
        if isempty(sFilesFOOOF)
            error('FOOOF 分解失败: 请检查参数设置');
        else
            fprintf('FOOOF 分解完成，生成 %d 个结果文件。\n', length(sFilesFOOOF));
        end
        
        %% 3.4 显示 FOOOF 报告
        ReportFile = bst_report('Save', sFilesFOOOF);
        bst_report('Open', ReportFile);
        
    catch ME
        fprintf('!! 处理失败: %s !!\n', filePath);
        fprintf('错误信息: %s\n', ME.message);
        for k = 1:length(ME.stack)
            fprintf('Stack %d: %s (Line %d)\n', k, ME.stack(k).name, ME.stack(k).line);
        end
        continue;  % 处理下一个文件
    end
end

fprintf('\n全部批处理完成！\n');
