# Supplementary material for: Lateralized excitation–inhibition rebalance correlates with motor recovery following hemispheric surgery
Source: Brain Commun. 2026 May 23;8(3):fcag186. doi: 10.1093/braincomms/fcag186 (PMC13247849; doi:10.1093/braincomms/fcag186)
Supplement: fcag186_Supplementary_Data [file fcag186_supplementary_data.zip › Supplementary_material_eeglab_preprocessing.m]

clear; clc;

% 定义基础路径
base_path = 'F:\Hemisphere\Data\MCD\MCD_UH_SET\';  % 修改基础路径到你的EEGlab路径

% 文件夹路径
step1_folder = fullfile(base_path, 'Step1_location');
step2_folder = fullfile(base_path, 'Step2_rereference');
step3_folder = fullfile(base_path, 'Step3_filter');
step4_folder = fullfile(base_path, 'Step4_ICA');

% 确保每个步骤的文件夹存在
if ~exist(step1_folder, 'dir'), mkdir(step1_folder); end
if ~exist(step2_folder, 'dir'), mkdir(step2_folder); end
if ~exist(step3_folder, 'dir'), mkdir(step3_folder); end
if ~exist(step4_folder, 'dir'), mkdir(step4_folder); end

%% 步骤 1: 定位电极并删除未使用的电极
% 定义.edf文件的文件夹路径
edf_folder = 'F:\Hemisphere\Data\MCD\MCD_UH_EDF'; % 替换为实际的文件夹路径

% 获取文件夹中所有.edf文件的列表
file_list = dir(fullfile(edf_folder, '*.edf'));

% 遍历每个.edf文件
for i = 1:length(file_list)
    file_path = fullfile(edf_folder, file_list(i).name);
    EEG = pop_biosig(file_path);

    % 检查数据是否正确加载
    if isempty(EEG.data)
        fprintf('Step 1: EEG data is empty for file: %s. Skipping this file.\n', file_list(i).name);
        continue;
    end

    % 打开EEGLAB的电极位置编辑器并设置电极位置(19导联)
    EEG = pop_chanedit(EEG, 'lookup', 'F:\RE\code\19-REF.ced');
     
    % 定义导联列表，包含 T3/T7, T4/T8, T5/P7, T6/P8
    channels_to_keep = {'Fp1-REF','F3-REF','C3-REF','P3-REF','O1-REF','F7-REF', ...
                        'T3-REF','T7-REF','T5-REF','P7-REF','Fz-REF','Cz-REF','Pz-REF', ...
                        'Fp2-REF','F4-REF','C4-REF','P4-REF','O2-REF','F8-REF', ...
                        'T4-REF','T8-REF','T6-REF','P8-REF'};
    
    % 确保所选导联在数据集中存在，自动忽略不存在的导联
    present_channels = ismember({EEG.chanlocs.labels}, channels_to_keep);
    selected_channels = {EEG.chanlocs(present_channels).labels};
    
    % 选择现有导联
    EEG = pop_select(EEG, 'channel', selected_channels);

    % 保存处理后的EEG数据，保持原有文件名
    output_filename = file_list(i).name; % 保持原有文件名
    EEG = pop_saveset(EEG, 'filename', output_filename, 'filepath', step1_folder);
    
    fprintf('Step 1: Processed file %d of %d: %s\n', i, length(file_list), file_list(i).name);
end

%% 步骤 2: 重参考EEG数据
% 获取步骤1处理后的.set文件列表
file_list = dir(fullfile(step1_folder, '*.set'));

% 遍历每个.set文件
for i = 1:length(file_list)
    file_path = fullfile(step1_folder, file_list(i).name);
    EEG = pop_loadset(file_path);

    % 检查数据是否正确加载
    if isempty(EEG.data)
        fprintf('Step 2: EEG data is empty for file: %s. Skipping this file.\n', file_list(i).name);
        continue;
    end

    % 重参考EEG数据到平均参考
    EEG = pop_reref(EEG, []);

    % 保存重参考后的EEG数据，保持原有文件名
    output_filename = file_list(i).name; % 保持原有文件名
    EEG = pop_saveset(EEG, 'filename', output_filename, 'filepath', step2_folder);
    
    fprintf('Step 2: Processed file %d of %d: %s\n', i, length(file_list), file_list(i).name);
end

%% 步骤 3: 滤波EEG数据 (滤波频段 0.5-80Hz)
% 获取步骤2处理后的.set文件列表
file_list = dir(fullfile(step2_folder, '*.set'));

% 滤波参数
highpass_freq = 0.5; % 高通滤波截止频率
lowpass_freq = 80; % 低通滤波截止频率

% 遍历每个.set文件进行滤波
for i = 1:length(file_list)
    file_path = fullfile(step2_folder, file_list(i).name);
    EEG = pop_loadset(file_path);
    
    % 检查数据是否正确加载
    if isempty(EEG.data)
        fprintf('Step 3: EEG data is empty for file: %s. Skipping this file.\n', file_list(i).name);
        continue;
    end

    % 检查采样率并调整低通滤波频率
    sampling_rate = EEG.srate;
    nyquist_freq = sampling_rate / 2;

    if lowpass_freq >= nyquist_freq
        fprintf('Step 3: Lowpass frequency is too high for file: %s. Adjusting to Nyquist frequency.\n', file_list(i).name);
        lowpass_freq = nyquist_freq - 1; % 调整低通滤波频率，确保不超过奈奎斯特频率
    end

    % 进行高通滤波
    EEG = pop_eegfiltnew(EEG, 'locutoff', highpass_freq);
    
    % 进行低通滤波
    EEG = pop_eegfiltnew(EEG, 'hicutoff', lowpass_freq);
    
    % 保存处理后的EEG数据，保持原有文件名
    output_filename = file_list(i).name; % 保持原有文件名
    EEG = pop_saveset(EEG, 'filename', output_filename, 'filepath', step3_folder);
    
    fprintf('Step 3: Processed file %d of %d: %s\n', i, length(file_list), file_list(i).name);
end

fprintf('批处理滤波完成!\n');

%% 步骤 4: 降采样和运行ICA
% 获取步骤3处理后的.set文件列表
file_list = dir(fullfile(step3_folder, '*.set'));

% 遍历每个文件进行降采样和ICA
for i = 1:length(file_list)
    file_path = fullfile(step3_folder, file_list(i).name);
    EEG = pop_loadset(file_path);

    % 检查数据是否正确加载
    if isempty(EEG.data)
        fprintf('Step 4: EEG data is empty for file: %s. Skipping this file.\n', file_list(i).name);
        continue;
    end

    % 降采样到256 Hz
    EEG = pop_resample(EEG, 256);

    % 运行ICA，去掉pca参数
    EEG = pop_runica(EEG, 'icatype', 'runica');
    % EEG = pop_runica(EEG, 'icatype', 'runica', 'pca', 0.99); % 保留99%的方差

    % 保存处理后的EEG数据，保持原有文件名
    output_filename = file_list(i).name; % 保持原有文件名
    EEG = pop_saveset(EEG, 'filename', output_filename, 'filepath', step4_folder);
    
    fprintf('Step 4: Processed file %d of %d: %s\n', i, length(file_list), file_list(i).name);
end

fprintf('EEG数据预处理完成!\n');
