# Supplementary material for: Lateralized excitation–inhibition rebalance correlates with motor recovery following hemispheric surgery
Source: Brain Commun. 2026 May 23;8(3):fcag186. doi: 10.1093/braincomms/fcag186 (PMC13247849; doi:10.1093/braincomms/fcag186)
Supplement: fcag186_Supplementary_Data [file fcag186_supplementary_data.zip › Supplementary_material_InteractionEffect2.m]

%% 交互效应：ChangeOfMI ~ ΔUHExpAvg * PreStatus + AgeOnset + EtiologyMainN
clear; clc;

% ===== 1) 参数 =====
xlsxPath  = 'F:\Hemisphere\000Results\2026.01AddEtiologyGroup\Stat_All_V12.xlsx';
sheetName = 'ALL';
yVar      = 'ChangeOfMI';              % 术后-术前

% 画图外观
fontName = 'Arial'; fsAxis = 12; fsLab = 14; fsTit = 14;

% ===== 2) 读取数据 =====
T = readtable(xlsxPath, 'Sheet', sheetName);

needCols = {'ReGroup','PreUHExpAvg','PostUHExpAvg',yVar, 'AgeOnset','EtiologyMainN'};
if ~all(ismember(needCols, T.Properties.VariableNames))
    missing = setdiff(needCols, T.Properties.VariableNames);
    error('以下列缺失：%s', strjoin(string(missing), ', '));
end

% ===== 3) 构造变量 =====
% PreStatus：IBR/INR -> I；PBR/PNR -> P（I 为基线）
grp = string(T.ReGroup);
PreStatus = strings(height(T),1);
PreStatus(ismember(grp, ["IBR","INR"])) = "I";
PreStatus(ismember(grp, ["PBR","PNR"])) = "P";
T.PreStatus = categorical(PreStatus, {'I','P'});

% ΔUHExpAvg
T.DeltaUH = T.PostUHExpAvg - T.PreUHExpAvg;

% 协变量：AgeOnset z 标准化
T.AgeOnset = (T.AgeOnset - mean(T.AgeOnset,'omitnan'))/std(T.AgeOnset,0,'omitnan');

% ★★★ EtiologyMainN 转为 categorical（数值 1/2/3 -> 带标签的分类变量）★★★
T.EtiologyMainN = categorical(T.EtiologyMainN, [1 2 3], ...
                              {'Acquired','Progressive','Developmental'});

% 自变量中心化/标准化（更稳定）
T.zDeltaUH = (T.DeltaUH - mean(T.DeltaUH,'omitnan'))/std(T.DeltaUH,0,'omitnan');

% 去缺失
T = rmmissing(T, 'DataVariables', {'zDeltaUH','PreStatus',yVar,'AgeOnset','EtiologyMainN'});
fprintf('N = %d（去除缺失后）\n', height(T));

% ===== 3.5) 查看病因分布（检查数据）=====
fprintf('\n=== 病因分布（EtiologyMainN）===\n');
tabulate(T.EtiologyMainN);

% ===== 4) 线性回归（含交互）=====
form = sprintf('%s ~ zDeltaUH*PreStatus + AgeOnset + EtiologyMainN', yVar);
mdl  = fitlm(T, form);     % 如需稳健SE：fitlm(T, form, 'RobustOpts','on')
disp(mdl);

% ---- 交互项名（兼容两种顺序）----
cn = mdl.CoefficientNames;
ix_delta = find(strcmp(cn,'zDeltaUH'), 1);
ix_int   = find(strcmp(cn,'zDeltaUH:PreStatus_P') | strcmp(cn,'PreStatus_P:zDeltaUH'), 1);

if isempty(ix_int)
    warning('模型中未找到交互项：zDeltaUH:PreStatus_P / PreStatus_P:zDeltaUH');
else
    pInt = mdl.Coefficients.pValue(ix_int);
    bInt = mdl.Coefficients.Estimate(ix_int);
    fprintf('\n========================================\n');
    fprintf('★★★ 交互项系数 = %.4f, p = %.4g ★★★\n', bInt, pInt);
    fprintf('========================================\n\n');
end

% ===== 5) 简单斜率（I、P）及其 p 值与 95% CI =====
b  = mdl.Coefficients.Estimate;
CovB = mdl.CoefficientCovariance;

% I组斜率 = beta(zDeltaUH)
slope_I = b(ix_delta);
L_I = zeros(1,numel(b));  L_I(ix_delta) = 1;
se_I = sqrt(L_I*CovB*L_I');
p_I  = coefTest(mdl, L_I, 0);
CI_I = [slope_I - 1.96*se_I, slope_I + 1.96*se_I];

% P组斜率 = beta(zDeltaUH) + beta(交互)
if isempty(ix_int), ix_int = 0; end
L_P = L_I;
if ix_int>0, L_P(ix_int) = 1; end
slope_P = L_P * b;
se_P    = sqrt(L_P*CovB*L_P');
p_P     = coefTest(mdl, L_P, 0);
CI_P    = [slope_P - 1.96*se_P, slope_P + 1.96*se_P];

fprintf('简单斜率：I组 slope = %.4f (p=%.4g, 95%%CI [%.4f, %.4f])\n', ...
        slope_I, p_I, CI_I(1), CI_I(2));
fprintf('简单斜率：P组 slope = %.4f (p=%.4g, 95%%CI [%.4f, %.4f])\n', ...
        slope_P, p_P, CI_P(1), CI_P(2));
    
%% ===== 6) 交互图（预测线 + 95%CI）=====
figure('Color','w','Name','Interaction: \DeltaUHExpAvg × PreStatus (Controlled for EtiologyMainN)');

% 固定两组与颜色
gvals = categorical({'I','P'});
colI  = [0.22 0.49 0.72];    % 蓝（Impaired）
colP  = [0.89 0.39 0.10];    % 橙（Preserved）
nameI = 'Impaired Group';
nameP = 'Preserved Group';

xd = linspace(min(T.zDeltaUH), max(T.zDeltaUH), 200)';

hold on;
hLines = gobjects(1,2);
for gi = 1:numel(gvals)
    g = gvals(gi);
    thisColor = colI; thisName = nameI;
    if g == 'P', thisColor = colP; thisName = nameP; end

    % 组特定的预测数据（协变量固定在均值/众数）
    tmp = table();
    tmp.zDeltaUH  = xd;
    tmp.PreStatus = categorical(repmat(g, numel(xd),1), categories(T.PreStatus));
    tmp.AgeOnset  = zeros(numel(xd),1);      % z 后均值=0
    
    % 使用 EtiologyMainN 的众数（最常见的病因组）
    et_mode = mode(T.EtiologyMainN);
    tmp.EtiologyMainN = categorical(repmat(et_mode, numel(xd),1), categories(T.EtiologyMainN));

    [yhat, yCI] = predict(mdl, tmp);

    % 阴影带（不进图例）
    hCI = fill([xd; flipud(xd)], [yCI(:,1); flipud(yCI(:,2))], thisColor, ...
               'FaceAlpha',0.15, 'EdgeColor','none', 'HandleVisibility','off');
    uistack(hCI,'bottom');

    % 回归线（进图例）
    hLines(gi) = plot(xd, yhat, 'LineWidth', 2, 'Color', thisColor, ...
                      'DisplayName', thisName);
end

xlabel('\Delta UHExpAvg (z-scored)', 'FontName','Arial','FontSize',14);
ylabel(yVar, 'FontName','Arial','FontSize',14);
title('Interaction: \DeltaUHExpAvg \times PreStatus (Adjusted for Etiology)', ...
      'FontName','Arial','FontSize',14);
set(gca,'FontName','Arial','FontSize',12); grid on; box on;

legend(hLines, 'Location','best');
hold off;

fprintf('\n=== 分析完成！请检查交互项 P 值和图形 ===\n');
