# Supplementary material for: Lateralized excitation–inhibition rebalance correlates with motor recovery following hemispheric surgery
Source: Brain Commun. 2026 May 23;8(3):fcag186. doi: 10.1093/braincomms/fcag186 (PMC13247849; doi:10.1093/braincomms/fcag186)
Supplement: fcag186_Supplementary_Data [file fcag186_supplementary_data.zip › Supplementary_material_JackknifePerChannel.m]

%% Jackknife per-lead for UHExpAvg (IBR sheet) 
% 目标：找出术后-术前 UHExpAvg 的组均差由哪些导联贡献
clear; clc;

% ===== 1) 基本参数 =====
xlsxPath = 'F:\Hemisphere\000Results\2025.08ResultsReGroup\Stat_All_V10.xlsx';
sheetName = 'PNR';
alpha = 0.05;

% ===== 2) 读取数据 =====
T = readtable(xlsxPath, 'Sheet', sheetName);
vn = string(T.Properties.VariableNames);

% 检查半球均值列
mustHave = ["PreUHExpAvg","PostUHExpAvg"];
if ~all(ismember(mustHave, vn))
    error('未找到 %s 列，请检查工作表。', strjoin(mustHave,", "));
end

% 基准（个体差 & 组均差）
Delta_all     = T.PostUHExpAvg - T.PreUHExpAvg;
meanDelta_all = mean(Delta_all, 'omitnan');

% ===== 3) 自动识别所有成对导联列（排除 *Avg）=====
isPreLead  = startsWith(vn,"Pre")  & endsWith(vn,"Exp") & ~contains(vn,"Avg");
preVars    = vn(isPreLead);

% 匹配相应 Post 列
postVars = "Post" + extractAfter(preVars, "Pre");
hasBoth  = ismember(postVars, vn);
preVars  = preVars(hasBoth);
postVars = postVars(hasBoth);

% 统一列向量
preVars  = preVars(:);
postVars = postVars(:);

if isempty(preVars)
    error('未找到成对的 Pre??Exp / Post??Exp 导联列。');
end

% ===== 4) 构造矩阵（行=被试，列=导联）=====
nSubj = height(T);
nL    = numel(preVars);
PreMat  = NaN(nSubj, nL);
PostMat = NaN(nSubj, nL);
for j = 1:nL
    PreMat(:,j)  = T.(preVars(j));
    PostMat(:,j) = T.(postVars(j));
end

% ===== 5) Jackknife：逐导联排除，重算半球均值差 =====
Contr           = NaN(nL,1);   % 贡献度（正值=抬高整体差）
MeanDelta_excl  = NaN(nL,1);   % 去掉该导联后的组均差

for j = 1:nL
    keepIdx = true(1,nL); keepIdx(j) = false;

    % 术前/术后“去掉该导联”的半球均值（对每例按剩余导联的非NaN均值）
    PreAvg_excl  = mean(PreMat(:, keepIdx),  2, 'omitnan');
    PostAvg_excl = mean(PostMat(:, keepIdx), 2, 'omitnan');

    Delta_excl        = PostAvg_excl - PreAvg_excl;          % 个体差
    MeanDelta_excl(j) = mean(Delta_excl, 'omitnan');         % 组均差
    Contr(j)          = meanDelta_all - MeanDelta_excl(j);   % 贡献度
end

% ===== 6) 各导联本身：正态性 + 配对检验 =====
hasLillie = exist('lillietest','file') == 2;
hasJB     = exist('jbtest','file')     == 2;

Pnorm    = NaN(nL,1);
TestUsed = strings(nL,1);
Ppaired  = NaN(nL,1);
StatTZ   = NaN(nL,1);
MeanPre  = NaN(nL,1);
MeanPost = NaN(nL,1);
MeanDiff = NaN(nL,1);

for j = 1:nL
    x = PostMat(:,j); y = PreMat(:,j);
    msk = ~isnan(x) & ~isnan(y);
    x = x(msk); y = y(msk);
    d = x - y;

    MeanPre(j)  = mean(y,'omitnan');
    MeanPost(j) = mean(x,'omitnan');
    MeanDiff(j) = mean(d,'omitnan');

    if numel(d) >= 3
        if hasLillie
            [h,p] = lillietest(d,'Alpha',alpha);
        elseif hasJB
            [h,p] = jbtest(d,alpha);
        else
            h = 1; p = NaN;
        end
        Pnorm(j) = p;

        if h == 0
            TestUsed(j) = "paired t-test";
            [~, Ppaired(j), ~, stats] = ttest(y, x, 'Alpha', alpha);
            StatTZ(j) = stats.tstat;
        else
            TestUsed(j) = "Wilcoxon sign-rank";
            try
                [Ppaired(j), ~, stats] = signrank(y, x, 'Alpha', alpha);
                if isfield(stats,'zval'), StatTZ(j) = stats.zval; end
            catch
                [Ppaired(j), ~] = signrank(y, x, 'Alpha', alpha);
            end
        end
    end
end

% ===== 7) 汇总结果表（修复链式索引）=====
% ===== 7) 汇总结果表（把 'Pre' 和末尾 'Exp' 都去掉，用作柱子标签）=====
tmpLead  = string(erase(preVars,"Pre"));      % 如 'P3Exp'
tmpLead  = regexprep(tmpLead,'Exp$','', 'ignorecase');  % 去掉末尾 'Exp' → 'P3'
LeadName = tmpLead(:);

Tbl = table( ...
    LeadName, ...
    MeanPre(:), MeanPost(:), MeanDiff(:), ...
    Pnorm(:), string(TestUsed(:)), Ppaired(:), StatTZ(:), ...
    MeanDelta_excl(:), Contr(:), ...
    'VariableNames', ["Lead","Mean_Pre","Mean_Post","Mean_Diff", ...
                      "NormalityP","TestUsed","PairedP","T_or_Z", ...
                      "MeanDelta_excl","Jackknife_Contribution"]);

Tbl.RelContributionPct = 100 * Tbl.Jackknife_Contribution / meanDelta_all;
Tbl = sortrows(Tbl, "Jackknife_Contribution", "descend");

disp('=== Jackknife 贡献度（对 UHExpAvg 组均差的影响） ===');
disp(Tbl);

% ===== 8) 导出到 Excel =====
outPath = fullfile(fileparts(xlsxPath), 'Stat_All_V11_PNR_JK_UHExpAvg.xlsx');
writetable(Tbl, outPath, 'Sheet', 'JK_UHExpAvg');

% ===== 9) 可视化：贡献度柱状图（按要求的版式）=====
figure('Color','w');
bar(Tbl.Jackknife_Contribution);

% X 轴刻度为各导联名
set(gca,'XTick',1:height(Tbl),'XTickLabel',Tbl.Lead);

% 轴样式：去网格、去外框；字体与大小
ax = gca;
grid(ax,'off');
box(ax,'off');
ax.LineWidth = 1;
ax.FontName  = 'Arial';
ax.FontSize  = 16;      % 刻度数字大小 16

% x 轴刻度标签字号按 18（旧版不支持则忽略）
try
    ax.XAxis.FontSize = 18;
catch
end

% 轴标签与标题（字号按你的要求）
xlabel('','FontName','Arial','FontSize',18);
ylabel('Contribution to DiffUHExpAvg','FontName','Arial','FontSize',18);
title('Jackknife contributions by Channel (leave-one-out)', ...
      'FontName','Arial','FontSize',18);

% 可选：如果标签太挤
% xtickangle(45);
