# Supplementary material for: Lateralized excitation–inhibition rebalance correlates with motor recovery following hemispheric surgery
Source: Brain Commun. 2026 May 23;8(3):fcag186. doi: 10.1093/braincomms/fcag186 (PMC13247849; doi:10.1093/braincomms/fcag186)
Supplement: fcag186_Supplementary_Data [file fcag186_supplementary_data.zip › Supplementary_material_split_edf_ah_uh.m]

% 确保 EEGLAB 已启动
eeglab;

% 指定输入的文件夹路径
inputFolder = 'F:\Hemisphere\EDF\MCD'; % EDF存放路径

% 获取所有 EDF 文件
edfFiles = dir(fullfile(inputFolder, '*.edf')); % 获取所有 EDF 文件
nFiles = length(edfFiles);

% 指定输出文件夹路径
outputFolderAH = 'F:\Hemisphere\Data\MCD\MCD_AH'; % 受累半球输出文件夹
outputFolderUH = 'F:\Hemisphere\Data\MCD\MCD_UH'; % 未受累半球输出文件夹

% 确保输出文件夹存在
if ~exist(outputFolderAH, 'dir')
    mkdir(outputFolderAH);
end
if ~exist(outputFolderUH, 'dir')
    mkdir(outputFolderUH);
end

% 加载患者信息（例如从 CSV 文件读取）
patientInfoFile = 'F:\Hemisphere\Data\MCD\MCD_patient_info'; % 患者信息文件路径
patientInfo = readtable(patientInfoFile); % 假设 CSV 文件包含 Patient_ID, EDF_File, Affected_Hemisphere 列

% 定义导联列表（基于国际10-20系统）
channels_left = {'Fp1-REF', 'F3-REF', 'C3-REF', 'P3-REF', 'O1-REF', 'F7-REF', 'T3-REF', 'T5-REF'};
channels_right = {'Fp2-REF', 'F4-REF', 'C4-REF', 'P4-REF', 'O2-REF', 'F8-REF', 'T4-REF', 'T6-REF'};

% 批量处理每个 EDF 文件
for i = 1:nFiles
    % 获取当前 EDF 文件的名称和路径
    currentFile = edfFiles(i).name;
    inputEDFFile = fullfile(inputFolder, currentFile);
    
    % 根据文件名查找患者信息
    [~, filename, ~] = fileparts(currentFile);
    patientMatch = strcmp(patientInfo.EDF_File, currentFile); % 匹配 EDF 文件名
    if sum(patientMatch) == 1
        affectedHemisphere = patientInfo.Affected_Hemisphere{patientMatch}; % 读取受累半球（'Left' 或 'Right'）
    else
        error(['无法找到患者信息：' currentFile]);
    end
    
    % 导入当前 EDF 文件
    EEG = pop_biosig(inputEDFFile);
    
    % 根据受累半球动态选择导联
    if strcmpi(affectedHemisphere, 'Left')
        % 如果左半球受累，则左半球为AH，右半球为UH
        channels_AH = channels_left;
        channels_UH = channels_right;
    elseif strcmpi(affectedHemisphere, 'Right')
        % 如果右半球受累，则右半球为AH，左半球为UH
        channels_AH = channels_right;
        channels_UH = channels_left;
    else
        error(['未知的受累半球信息：' affectedHemisphere]);
    end
    
    % 找到受累半球（AH）和未受累半球（UH）的导联索引
    channels_AH_idx = find(ismember({EEG.chanlocs.labels}, channels_AH));
    channels_UH_idx = find(ismember({EEG.chanlocs.labels}, channels_UH));
    
    % 提取受累半球数据
    if ~isempty(channels_AH_idx)
        EEG_AH = pop_select(EEG, 'channel', channels_AH_idx);
    else
        warning(['受累半球导联未找到：' currentFile]);
        continue;
    end
    
    % 提取未受累半球数据
    if ~isempty(channels_UH_idx)
        EEG_UH = pop_select(EEG, 'channel', channels_UH_idx);
    else
        warning(['未受累半球导联未找到：' currentFile]);
        continue;
    end
    
    % 生成输出文件名（包含患者ID和半球信息）
    outputEDFFile_AH = fullfile(outputFolderAH, [filename, '_AH.edf']);
    outputEDFFile_UH = fullfile(outputFolderUH, [filename, '_UH.edf']);
    
    % 保存受累半球数据为新的 EDF 文件
    pop_writeeeg(EEG_AH, outputEDFFile_AH, 'TYPE', 'EDF');
    
    % 保存未受累半球数据为新的 EDF 文件
    pop_writeeeg(EEG_UH, outputEDFFile_UH, 'TYPE', 'EDF');
    
    % 输出处理进度
    disp(['已处理：' currentFile '，受累半球和未受累半球数据已保存。']);
end

% 输出完成信息
disp('所有 EDF 文件已成功处理，受累半球和未受累半球数据分别保存至指定文件夹。');
